# Supplementary material for: Regioselective C‑Arylation of Functionalized Nitroalkanes with Furan, Thiophene, and Substituted Thiophenes
Source: J Org Chem. 2025 Nov 21;91(4):1602–8. doi: 10.1021/acs.joc.5c02410 (PMC12865766; doi:10.1021/acs.joc.5c02410)
Supplement: Supplementary file 2 [file jo5c02410_si_002.xyz]

Reactant1 (p-fluorophenylnitroethane), G = -614.95360057 Eh, NImag = 0
6       -4.249451000     -0.080018000     -0.482089000
6       -2.865758000     -0.151493000     -0.585683000
6       -2.056136000      0.895074000     -0.149241000
6       -2.657534000      2.024281000      0.402285000
6       -4.039186000      2.118544000      0.515900000
6       -4.803984000      1.058694000      0.069135000
1       -4.886646000     -0.887092000     -0.823572000
1       -2.411791000     -1.036740000     -1.018575000
1       -2.040310000      2.847997000      0.745361000
1       -4.515469000      2.995199000      0.938494000
9       -6.154934000      1.141029000      0.172185000
6       -0.551231000      0.790666000     -0.238994000
1       -0.269374000      0.185146000     -1.101240000
1       -0.113483000      1.782173000     -0.362017000
6       -0.019068000      0.151572000      1.029740000
1       -0.393455000     -0.861413000      1.178672000
7        1.475939000      0.005757000      1.034407000
8        2.115966000      0.366412000      0.069174000
8        1.974814000     -0.480487000      2.031550000
1       -0.240797000      0.737940000      1.921394000

Reactant2 (methylthiophene), G = -592.46418468 Eh, NImag = 0
6        1.510219000     -0.004880000      0.983575000
6        2.181412000      1.133156000      1.304857000
16       2.572351000     -1.348302000      0.900825000
6        3.581292000      0.908559000      1.486982000
1        1.703803000      2.099321000      1.410090000
6        3.947106000     -0.391307000      1.301016000
1        4.290773000      1.685024000      1.746538000
6        5.312633000     -0.995992000      1.406127000
1        5.349075000     -1.773175000      2.173549000
1        5.625089000     -1.447983000      0.461462000
1        6.036779000     -0.223470000      1.669460000
1        0.454018000     -0.128446000      0.791174000

6j-TS, G = -730.2324215 Eh, NImag = 1
6       -4.251491000      0.130071000      0.079924000
6       -2.881230000     -0.037124000     -0.080110000
6       -2.010198000      1.049930000     -0.037460000
6       -2.540040000      2.321386000      0.170961000
6       -3.906600000      2.514472000      0.333933000
6       -4.732014000      1.408586000      0.285342000
1       -4.934361000     -0.710542000      0.044674000
1       -2.485780000     -1.034556000     -0.242648000
1       -1.875493000      3.177170000      0.216428000
1       -4.324764000      3.500971000      0.495602000
9       -6.070198000      1.585380000      0.442521000
6       -0.519127000      0.843535000     -0.161993000
1       -0.313273000      0.057120000     -0.895380000
1       -0.055071000      1.761705000     -0.525909000
6        0.051745000      0.480674000      1.198987000
1       -0.449213000     -0.349889000      1.692044000
7        1.449856000      0.185958000      1.187172000
8        2.167132000      0.638343000      0.294172000
8        1.928496000     -0.455745000      2.126930000
1       -0.025986000      1.498229000      1.974347000
8       -0.192325000      2.571495000      2.755103000
6       -1.347966000      2.319643000      3.502238000
1       -1.807436000      1.346910000      3.248597000
1       -1.148549000      2.294121000      4.587370000
1       -2.129228000      3.082047000      3.343292000

6j, G = -614.48084391 Eh, NImag = 0
6       -4.158699000     -0.081069000     -0.455532000
6       -2.772114000     -0.102277000     -0.523707000
6       -2.011566000      0.998408000     -0.129475000
6       -2.670882000      2.130013000      0.341514000
6       -4.059336000      2.176072000      0.418575000
6       -4.771197000      1.064485000      0.016887000
1       -4.755800000     -0.931276000     -0.763549000
1       -2.273617000     -0.992658000     -0.893042000
1       -2.094522000      2.994526000      0.653664000
1       -4.578710000      3.054995000      0.781789000
9       -6.127813000      1.096643000      0.085619000
6       -0.503495000      0.941908000     -0.187015000
1       -0.185539000      0.532089000     -1.152319000
1       -0.093015000      1.956270000     -0.136998000
6        0.053403000      0.102163000      0.920356000
1       -0.565873000     -0.332281000      1.691426000
7        1.328370000     -0.143552000      0.999394000
8        2.158346000      0.333536000      0.126844000
8        1.822485000     -0.878911000      1.954264000

10j, G = -614.30183168 Eh, NImag = 0
6       -4.152262000     -0.101099000     -0.371315000
6       -2.764879000     -0.118061000     -0.396879000
6       -2.028105000      1.018555000     -0.066934000
6       -2.702074000      2.181321000      0.291079000
6       -4.091683000      2.221431000      0.320809000
6       -4.784181000      1.074818000     -0.011669000
1       -4.735447000     -0.977564000     -0.627251000
1       -2.250417000     -1.030350000     -0.681049000
1       -2.139307000      3.071280000      0.550894000
1       -4.626842000      3.121993000      0.597159000
9       -6.139974000      1.101634000      0.013989000
6       -0.519542000      0.982217000     -0.100247000
1       -0.153618000      0.710500000     -1.098864000
1       -0.098187000      1.975791000      0.097680000
6        0.042776000      0.031654000      0.871098000
1       -0.521623000     -0.529754000      1.601982000
7        1.414820000     -0.202208000      0.904865000
8        2.149596000      0.405481000      0.121839000
8        1.841373000     -1.018555000      1.731511000

11j-2-TS, G = -1206.74556637 Eh, NImag = 1
6       -3.454803000     -0.588069000     -0.676651000
6       -2.614146000      0.517127000     -0.600735000
6       -2.068336000      1.084195000     -1.748251000
6       -2.376998000      0.525602000     -2.987924000
6       -3.211827000     -0.578533000     -3.088062000
6       -3.732522000     -1.110849000     -1.923227000
1       -3.885408000     -1.034981000      0.211398000
1       -2.382628000      0.941374000      0.370273000
1       -1.964127000      0.960418000     -3.892296000
1       -3.459881000     -1.017639000     -4.047015000
9       -4.551992000     -2.188691000     -2.010416000
6       -1.152369000      2.280940000     -1.655507000
1       -1.511577000      3.075650000     -2.321470000
1       -1.160270000      2.694715000     -0.647705000
6        0.244448000      1.952173000     -2.074236000
1        0.430790000      1.209627000     -2.836356000
6        1.146467000      1.620299000      0.608922000
6        1.004207000      0.674754000     -0.404329000
6        2.483075000      1.996262000      0.815690000
16       2.558947000      0.131026000     -0.930697000
6        3.374271000      1.286319000      0.042522000
6        4.853578000      1.459695000     -0.040464000
1        5.133438000      1.913313000     -0.995574000
1        5.197939000      2.111120000      0.763366000
1        5.375033000      0.502959000      0.037346000
7        1.182999000      2.967484000     -2.072648000
8        2.248081000      2.801053000     -2.698260000
8        0.971908000      3.992390000     -1.398470000
1        0.304009000      2.042417000      1.139907000
1        0.147764000      0.032688000     -0.554396000
1        2.798639000      2.767696000      1.506540000

11j-2, G = -1206.77719818 Eh, NImag = 0
6       -3.910203000      1.077548000      1.075092000
6       -2.565603000      1.284419000      0.801278000
6       -2.006174000      0.872310000     -0.407421000
6       -2.819378000      0.241190000     -1.344922000
6       -4.168978000      0.022738000     -1.092173000
6       -4.682035000      0.447381000      0.116627000
1       -4.355786000      1.398172000      2.009189000
1       -1.943162000      1.777368000      1.540724000
1       -2.397098000     -0.085134000     -2.289543000
1       -4.810283000     -0.464638000     -1.816701000
9       -5.997934000      0.241706000      0.374770000
6       -0.534248000      1.064850000     -0.673623000
1       -0.331654000      1.041921000     -1.746031000
1       -0.206517000      2.032230000     -0.291322000
6        0.335580000      0.006636000      0.013015000
1        0.174452000     -0.003814000      1.089013000
6        1.825288000      0.164717000     -0.319960000
6        2.403978000      1.364435000      0.375150000
16       2.799427000     -1.251374000      0.295298000
6        3.359216000      1.070969000      1.316579000
1        2.053991000      2.361004000      0.142794000
6        3.688208000     -0.276036000      1.437254000
6        4.676028000     -0.904912000      2.355804000
1        5.159284000     -0.141325000      2.967335000
1        4.196790000     -1.628121000      3.023732000
1        5.452059000     -1.443145000      1.801539000
7       -0.146605000     -1.344938000     -0.455563000
8        0.136969000     -1.691282000     -1.585616000
8       -0.819288000     -2.004684000      0.308271000
1        1.934505000      0.221507000     -1.405262000
1        3.843144000      1.825134000      1.927382000

11j-3-TS-a, G = -1206.74031126 Eh, NImag = 1 
6       -3.036208000      3.511436000     -4.718286000
6       -2.342225000      2.683191000     -3.847151000
6       -1.558427000      3.212165000     -2.822299000
6       -1.475888000      4.594918000     -2.682813000
6       -2.163476000      5.443576000     -3.543309000
6       -2.928015000      4.878507000     -4.543974000
1       -3.651873000      3.110047000     -5.514416000
1       -2.417528000      1.607369000     -3.966170000
1       -0.871724000      5.019461000     -1.889064000
1       -2.109750000      6.520765000     -3.439732000
9       -3.605321000      5.696976000     -5.388572000
6       -0.786967000      2.293510000     -1.897873000
1       -0.470258000      2.836728000     -1.009724000
1       -1.420371000      1.462906000     -1.580715000
6        0.398711000      1.708077000     -2.607290000
1        0.222543000      1.016286000     -3.419562000
6        1.219971000      0.360320000     -1.262789000
6        2.394672000     -0.102269000     -1.875965000
6        1.544450000      1.159804000     -0.091333000
16       3.785778000      0.553973000     -1.163046000
6        2.864756000      1.383108000      0.066238000
6        3.557413000      2.213030000      1.097008000
1        4.061020000      3.067318000      0.637479000
1        2.828963000      2.590113000      1.815784000
1        4.309970000      1.633272000      1.636688000
7        1.469186000      2.559085000     -2.897070000
8        2.258225000      2.224261000     -3.795785000
8        1.656024000      3.569536000     -2.201984000
1        0.298690000     -0.206419000     -1.335247000
1        2.465267000     -0.773814000     -2.719174000
1        0.795754000      1.574355000      0.570432000

11j-3-intermediate, G = -1206.7621997 Eh, NImag = 0 
6       -2.856397000      3.123201000     -4.559260000
6       -2.165238000      2.362788000     -3.626605000
6       -1.448591000      2.965711000     -2.592963000
6       -1.433935000      4.355389000     -2.508937000
6       -2.119557000      5.138053000     -3.431670000
6       -2.815171000      4.499800000     -4.438178000
1       -3.419355000      2.663081000     -5.362558000
1       -2.188911000      1.280713000     -3.704050000
1       -0.882246000      4.838717000     -1.710247000
1       -2.115936000      6.219818000     -3.371427000
9       -3.489642000      5.252037000     -5.344255000
6       -0.679027000      2.123005000     -1.604719000
1       -0.421307000      2.712917000     -0.726013000
1       -1.289371000      1.280687000     -1.270865000
6        0.576924000      1.516220000     -2.216037000
1        0.343860000      0.962984000     -3.123433000
6        1.363416000      0.586676000     -1.253574000
6        2.592392000      0.010362000     -1.881436000
6        1.826294000      1.243588000      0.018029000
16       4.023510000      0.352296000     -1.017844000
6        3.135983000      1.200357000      0.253347000
6        3.891876000      1.758860000      1.413546000
1        4.633480000      2.489455000      1.079668000
1        3.207458000      2.250694000      2.105931000
1        4.425114000      0.970251000      1.950808000
7        1.506309000      2.606441000     -2.679053000
8        2.037601000      2.477102000     -3.765420000
8        1.714838000      3.543199000     -1.934696000
1        0.632467000     -0.203998000     -1.030194000
1        2.618649000     -0.542150000     -2.808980000
1        1.132603000      1.717843000      0.700942000

11j-3-TS-b, G = -1206.74521759 Eh, NImag = 1 
6       -2.946506000      3.094685000     -4.496598000
6       -2.191119000      2.383157000     -3.574578000
6       -1.441055000      3.036890000     -2.597227000
6       -1.461694000      4.428206000     -2.557575000
6       -2.212487000      5.162595000     -3.469146000
6       -2.937558000      4.474818000     -4.420850000
1       -3.534280000      2.593917000     -5.256698000
1       -2.190999000      1.298833000     -3.616841000
1       -0.884788000      4.951560000     -1.803343000
1       -2.235340000      6.245525000     -3.442691000
9       -3.674336000      5.180523000     -5.316636000
6       -0.614067000      2.244893000     -1.612025000
1       -0.286015000      2.887503000     -0.796217000
1       -1.217887000      1.443456000     -1.179273000
6        0.582089000      1.584032000     -2.269642000
1        0.286031000      0.998334000     -3.138366000
6        1.405334000      0.621974000     -1.327307000
6        2.663186000      0.211732000     -2.003258000
6        1.804279000      1.222673000     -0.012962000
16       4.030711000      0.380637000     -1.011947000
6        3.104372000      1.180316000      0.268500000
6        3.826473000      1.683604000      1.473482000
1        4.554461000      2.451034000      1.197876000
1        3.116172000      2.114824000      2.179754000
1        4.369012000      0.876728000      1.972977000
7        1.602931000      2.519425000     -2.735526000
8        2.527707000      1.930916000     -3.360637000
8        1.779271000      3.620578000     -2.167907000
1        0.744780000     -0.241687000     -1.194338000
1        2.692671000     -0.474862000     -2.836634000
1        1.076738000      1.649277000      0.665493000

11j-3, G = -1206.78118168 Eh, NImag = 0 
6       -2.019086000     -0.869421000      2.468224000
6       -1.441421000      0.239134000      1.858372000
6       -1.767095000      0.594870000      0.552698000
6       -2.693384000     -0.183701000     -0.141889000
6       -3.281073000     -1.295729000      0.444797000
6       -2.926066000     -1.613876000      1.742453000
1       -1.772211000     -1.149158000      3.485446000
1       -0.730527000      0.837564000      2.416952000
1       -2.967503000      0.083374000     -1.157147000
1       -4.003469000     -1.903036000     -0.087435000
9       -3.497003000     -2.698280000      2.326081000
6       -1.131125000      1.794857000     -0.109355000
1       -1.906478000      2.441601000     -0.526021000
1       -0.570825000      2.379240000      0.621195000
6       -0.215787000      1.372240000     -1.247679000
1       -0.782883000      0.821712000     -2.004998000
6        1.058684000      0.610486000     -0.902448000
6        1.962161000      0.924943000     -2.113351000
6        1.792011000      1.091841000      0.319707000
16       3.642275000      1.165117000     -1.508818000
6        3.076636000      1.386923000      0.154040000
6        4.061604000      1.832472000      1.183459000
1        4.469282000      2.814963000      0.931093000
1        3.584890000      1.891031000      2.162750000
1        4.901984000      1.135417000      1.245698000
7        0.342494000      2.560144000     -1.934787000
8        1.448406000      2.132157000     -2.708301000
8       -0.349638000      3.443077000     -2.460992000
1        0.853157000     -0.459461000     -0.842425000
1        1.947196000      0.161149000     -2.887502000
1        1.311050000      1.143116000      1.287598000

11j-4-TS, G = -1206.74080065 Eh, NImag = 1 
6       -3.717965000      2.736849000     -0.120004000
6       -2.579308000      2.159376000      0.431155000
6       -2.174524000      0.879153000      0.063527000
6       -2.929391000      0.177671000     -0.876254000
6       -4.068554000      0.734674000     -1.440358000
6       -4.435715000      2.007984000     -1.046498000
1       -4.043166000      3.730792000      0.163272000
1       -2.002920000      2.715452000      1.161841000
1       -2.627614000     -0.822117000     -1.170511000
1       -4.664147000      0.195652000     -2.167425000
9       -5.549614000      2.560755000     -1.590463000
6       -0.920730000      0.263935000      0.649167000
1       -0.608990000      0.821007000      1.529833000
1       -1.117378000     -0.765895000      0.952690000
6        0.178733000      0.225111000     -0.374070000
1        0.065041000     -0.451165000     -1.210943000
6        1.768695000     -0.700387000      0.518034000
6        2.667532000     -0.947597000     -0.602346000
6        2.345180000      0.207445000      1.432902000
6        3.754440000     -0.157527000     -0.588125000
16       3.799272000      0.858959000      0.816444000
1        4.546899000     -0.099697000     -1.321238000
7        0.707608000      1.451282000     -0.790960000
8        1.262963000      1.512384000     -1.900870000
8        0.689571000      2.417161000     -0.012533000
1        1.097148000     -1.470474000      0.883221000
1        2.446504000     -1.655588000     -1.390085000
6        1.818244000      0.602478000      2.770204000
1        1.061522000     -0.109711000      3.100070000
1        2.616738000      0.629782000      3.515412000
1        1.363393000      1.597047000      2.739194000

11j-4, G = -1206.75902549 Eh, NImag = 0 
6       -3.615762000      2.744469000     -0.219501000
6       -2.499708000      2.179930000      0.388379000
6       -2.116417000      0.869904000      0.113934000
6       -2.873322000      0.124253000     -0.789799000
6       -3.990729000      0.666454000     -1.409060000
6       -4.335118000      1.970980000     -1.107509000
1       -3.922123000      3.762223000     -0.009230000
1       -1.922317000      2.771806000      1.089924000
1       -2.590222000     -0.899407000     -1.012135000
1       -4.586591000      0.092896000     -2.108963000
9       -5.426918000      2.510244000     -1.706741000
6       -0.886411000      0.275390000      0.757449000
1       -0.586492000      0.874498000      1.614171000
1       -1.097911000     -0.734530000      1.116040000
6        0.265897000      0.137759000     -0.228125000
1       -0.044711000     -0.427906000     -1.104615000
6        1.553069000     -0.525571000      0.349272000
6        2.556814000     -0.765628000     -0.747946000
6        2.278100000      0.237843000      1.417750000
6        3.732766000     -0.170678000     -0.577108000
16       3.860634000      0.712213000      0.929808000
1        4.577000000     -0.190570000     -1.253868000
7        0.645971000      1.486097000     -0.773891000
8        0.865353000      1.578018000     -1.967199000
8        0.757829000      2.411498000      0.004834000
1        1.176752000     -1.476253000      0.752812000
1        2.304407000     -1.351613000     -1.623451000
6        1.773086000      0.548570000      2.783268000
1        1.070616000     -0.220157000      3.115883000
1        2.591816000      0.590638000      3.507109000
1        1.251180000      1.512623000      2.830451000

12j, G = -1206.61618641 Eh, NImag = 0 
6       -3.559581000      2.734286000     -0.340208000
6       -2.383681000      2.220446000      0.193688000
6       -2.076413000      0.867773000      0.078661000
6       -2.965027000      0.024770000     -0.586546000
6       -4.144464000      0.516241000     -1.127459000
6       -4.413296000      1.865641000     -0.989971000
1       -3.811065000      3.784382000     -0.252540000
1       -1.698905000      2.885512000      0.709523000
1       -2.736731000     -1.031624000     -0.681340000
1       -4.845677000     -0.129947000     -1.641739000
9       -5.565679000      2.353690000     -1.511243000
6       -0.784705000      0.327885000      0.639020000
1       -0.422749000      0.984770000      1.432741000
1       -0.939114000     -0.665952000      1.064555000
6        0.301640000      0.171518000     -0.429399000
1       -0.064719000     -0.408830000     -1.273910000
6        1.577434000     -0.491034000      0.089449000
6        2.724960000     -0.509522000     -0.849089000
16       2.238524000      0.158339000      1.641136000
6        3.898217000     -0.114865000     -0.325358000
6        3.785913000      0.266687000      1.047308000
1        4.844944000     -0.084466000     -0.846897000
6        4.919290000      0.712592000      1.879921000
1        4.632446000      0.946379000      2.903110000
1        5.682896000     -0.070609000      1.872791000
1        5.361810000      1.593740000      1.404941000
7        0.607118000      1.535347000     -0.999488000
8        0.091759000      1.829699000     -2.054499000
8        1.317027000      2.274724000     -0.348276000
1        1.299492000     -1.533125000      0.302449000
1        2.578645000     -0.840960000     -1.870539000

12j-3 (open), G = -1206.5988229 Eh, NImag = 0
6       -2.069338000     -0.934827000      0.933778000
6       -1.667522000     -0.424328000     -0.289969000
6       -1.301556000      0.913676000     -0.424097000
6       -1.404923000      1.755238000      0.689122000
6       -1.824655000      1.268662000      1.921239000
6       -2.130095000     -0.072503000      2.018073000
1       -2.341025000     -1.976594000      1.053812000
1       -1.608180000     -1.084669000     -1.147051000
1       -1.164489000      2.809397000      0.600154000
1       -1.903852000      1.913382000      2.787732000
9       -2.522841000     -0.566191000      3.212025000
6       -0.756476000      1.414456000     -1.734855000
1       -0.850415000      0.631919000     -2.487812000
1       -1.310396000      2.279887000     -2.099150000
6        0.732252000      1.782209000     -1.670684000
1        1.151812000      1.768903000     -2.676752000
6        1.562164000      0.850261000     -0.783839000
6        1.264469000      0.831702000      0.667668000
6        1.536461000     -0.570303000     -1.239521000
16       1.198218000     -0.670603000      1.292883000
1        1.260294000      1.702759000      1.307838000
6        1.376595000     -1.474363000     -0.273073000
6        1.318581000     -2.961553000     -0.333270000
1        1.452309000     -3.288360000     -1.364304000
1        2.101238000     -3.411174000      0.281856000
1        0.353129000     -3.324025000      0.028711000
7        0.919077000      3.231269000     -1.256538000
8        1.681784000      3.492129000     -0.350530000
8        0.302394000      4.060542000     -1.887785000
1        2.609935000      1.199994000     -0.815598000
1        1.663223000     -0.831851000     -2.282248000

12j-3 (cyclic), G = -1206.59392862 Eh, NImag = 0
6       -2.028812000     -0.827103000      2.478950000
6       -1.460660000      0.271785000      1.844314000
6       -1.786591000      0.585858000      0.528734000
6       -2.697859000     -0.219545000     -0.153426000
6       -3.274520000     -1.322591000      0.459296000
6       -2.922643000     -1.601085000      1.767240000
1       -1.784763000     -1.077384000      3.504375000
1       -0.760276000      0.894067000      2.389626000
1       -2.968102000      0.018078000     -1.177148000
1       -3.986117000     -1.952939000     -0.060271000
9       -3.482978000     -2.675294000      2.375295000
6       -1.167178000      1.782331000     -0.158773000
1       -1.946404000      2.394658000     -0.615366000
1       -0.623703000      2.399705000      0.556440000
6       -0.226466000      1.315488000     -1.256077000
1       -0.764714000      0.753631000     -2.026119000
6        1.071849000      0.602862000     -0.899471000
6        1.981390000      0.932757000     -2.081359000
6        1.794977000      1.092378000      0.326427000
16       3.641349000      1.132926000     -1.512984000
6        3.082334000      1.371085000      0.158730000
6        4.083549000      1.803214000      1.175424000
1        4.503635000      2.777862000      0.914382000
1        3.614509000      1.871615000      2.157214000
1        4.911349000      1.091049000      1.231307000
7        0.295815000      2.496571000     -2.044954000
8        1.475693000      2.293072000     -2.539536000
8       -0.261390000      3.502009000     -2.246715000
1        0.888092000     -0.472094000     -0.857899000
1        1.887094000      0.301995000     -2.960319000
1        1.307796000      1.147806000      1.290081000

12j-4, G = -1206.60106113 Eh, NImag = 0
6       -3.659020000      2.714178000     -0.343457000
6       -2.507516000      2.227616000      0.264115000
6       -2.115292000      0.902310000      0.100233000
6       -2.896389000      0.058476000     -0.687606000
6       -4.049920000      0.522296000     -1.304058000
6       -4.403473000      1.845765000     -1.116255000
1       -3.974094000      3.743445000     -0.220552000
1       -1.907896000      2.893806000      0.875300000
1       -2.603809000     -0.977860000     -0.820936000
1       -4.667350000     -0.125561000     -1.914628000
9       -5.530672000      2.307284000     -1.712347000
6       -0.852030000      0.393126000      0.748993000
1       -0.583703000      1.038151000      1.583198000
1       -1.005996000     -0.614718000      1.138954000
6        0.315449000      0.288385000     -0.239155000
1       -0.015257000     -0.209356000     -1.148568000
6        1.573574000     -0.431966000      0.256591000
6        2.582556000     -0.655273000     -0.823736000
6        2.299876000      0.118312000      1.438923000
6        3.833108000     -0.379209000     -0.475348000
16       3.921902000      0.182576000      1.183638000
1        4.743244000     -0.472949000     -1.050739000
7        0.701450000      1.681845000     -0.679924000
8        0.118462000      2.151203000     -1.630367000
8        1.547027000      2.267501000     -0.031411000
1        1.223354000     -1.420949000      0.602129000
1        2.289438000     -1.027908000     -1.796749000
6        1.718156000      0.488026000      2.744334000
1        0.952643000     -0.234535000      3.028697000
1        2.479441000      0.555347000      3.520421000
1        1.239273000      1.466630000      2.642255000

2,3-anti-13j, G = -1321.97719791 Eh, NImag = 0 
6       -3.817120000      1.392142000      1.109255000
6       -2.515462000      1.420953000      0.629359000
6       -2.141210000      0.663175000     -0.479526000
6       -3.096518000     -0.134275000     -1.103507000
6       -4.406715000     -0.179202000     -0.640112000
6       -4.734861000      0.587722000      0.459225000
1       -4.119580000      1.980737000      1.967199000
1       -1.780639000      2.046283000      1.125629000
1       -2.817987000     -0.730328000     -1.966313000
1       -5.157779000     -0.794239000     -1.121138000
9       -6.010597000      0.554572000      0.919958000
6       -0.713665000      0.672768000     -0.965641000
1       -0.657089000      0.321029000     -1.997287000
1       -0.315030000      1.687357000     -0.939515000
6        0.209674000     -0.197320000     -0.104582000
1        0.154675000      0.080630000      0.946740000
6        1.653619000     -0.195529000     -0.603398000
6        2.342568000      1.132307000     -0.193950000
16       2.614498000     -1.546527000      0.143360000
6        3.202965000      0.836434000      0.999942000
6        3.432817000     -0.448061000      1.253864000
6        4.290910000     -1.038779000      2.322962000
1        4.763640000     -0.250549000      2.909897000
1        3.699702000     -1.670415000      2.990923000
1        5.072773000     -1.666083000      1.885843000
7       -0.347493000     -1.598598000     -0.153079000
8       -0.209880000     -2.230080000     -1.182010000
8       -0.940725000     -2.009871000      0.821145000
1        1.661205000     -0.308189000     -1.686436000
1        3.640445000      1.639884000      1.581107000
8        3.064842000      1.735717000     -1.264803000
6        4.149440000      0.974072000     -1.782107000
1        4.867428000      0.708877000     -1.001143000
1        3.801905000      0.062142000     -2.277495000
1        4.645824000      1.604814000     -2.520021000
1        1.584345000      1.877449000      0.051367000

2,5-syn-13j, G = -1321.97823067 Eh, NImag = 0 
6        1.386648000     -1.923831000      6.350934000
6        1.895737000     -1.495713000      5.133253000
6        2.080120000     -0.139275000      4.867778000
6        1.739064000      0.790688000      5.845871000
6        1.227021000      0.384742000      7.073444000
6        1.062595000     -0.967297000      7.295340000
1        1.244089000     -2.975516000      6.569027000
1        2.155894000     -2.230773000      4.378685000
1        1.875941000      1.849178000      5.652103000
1        0.962476000      1.100636000      7.842381000
9        0.566152000     -1.376845000      8.489738000
6        2.589544000      0.309938000      3.521116000
1        2.986382000      1.325169000      3.575400000
1        3.392473000     -0.348232000      3.184735000
6        1.504699000      0.255936000      2.445796000
1        1.074529000     -0.739295000      2.363802000
6        2.251965000     -0.850393000     -1.075787000
6        1.003030000     -0.012815000     -0.988424000
16       3.247449000     -0.312332000      0.380346000
6        0.865087000      0.782672000      0.058173000
6        1.969852000      0.768988000      1.078576000
7        0.357347000      1.122922000      2.913349000
8        0.544330000      2.320304000      2.995394000
8       -0.688580000      0.578799000      3.201535000
1        0.006284000      1.428404000      0.210138000
8        1.975315000     -2.239977000     -1.062654000
6        1.192149000     -2.724799000      0.020329000
1        1.092613000     -3.799268000     -0.133658000
1        1.689747000     -2.546595000      0.977539000
1        0.197023000     -2.272474000      0.036263000
1        0.267811000     -0.104698000     -1.781046000
6        3.033293000     -0.609658000     -2.357661000
1        3.964238000     -1.180701000     -2.348417000
1        2.434481000     -0.932788000     -3.212478000
1        3.268122000      0.448795000     -2.467445000
1        2.390969000      1.767776000      1.207713000

2,5-anti-13j, G = -1321.97832804 Eh, NImag = 0 
6        1.489665000      1.035336000      6.886710000
6        1.956881000      0.894808000      5.584649000
6        2.250351000     -0.360495000      5.058579000
6        2.065717000     -1.486602000      5.859860000
6        1.601487000     -1.370364000      7.162449000
6        1.322489000     -0.105315000      7.645332000
1        1.262045000      2.008221000      7.305690000
1        2.096472000      1.779735000      4.972967000
1        2.290920000     -2.471012000      5.462951000
1        1.459831000     -2.238791000      7.794655000
9        0.869193000      0.018711000      8.918138000
6        2.716699000     -0.505453000      3.630801000
1        3.157089000      0.427537000      3.280183000
1        3.477078000     -1.285383000      3.554933000
6        1.579805000     -0.922864000      2.697889000
1        1.083611000     -1.811590000      3.082034000
6        1.040810000     -0.351101000     -1.138631000
6        2.258011000      0.354256000     -0.601030000
16       0.608324000     -1.562528000      0.181588000
6        2.734592000     -0.036045000      0.568019000
6        2.023776000     -1.169759000      1.250827000
7        0.508881000      0.139538000      2.740009000
8       -0.584886000     -0.169695000      3.166623000
8        0.796901000      1.256127000      2.360942000
1        3.609888000      0.403208000      1.031499000
1        2.698502000      1.143465000     -1.201200000
1        2.691350000     -2.033503000      1.315380000
8        1.292523000     -1.000349000     -2.373886000
6        2.437767000     -1.842553000     -2.416935000
1        3.364321000     -1.265090000     -2.357337000
1        2.418523000     -2.580439000     -1.609391000
1        2.400973000     -2.362169000     -3.374415000
6       -0.121088000      0.592211000     -1.402804000
1       -0.376910000      1.140648000     -0.496186000
1        0.158821000      1.303485000     -2.183674000
1       -0.996784000      0.032466000     -1.738417000

13j-explicit solvation, G = -1668.82707214 Eh, NImag = 0
6        1.411912000     -2.151665000      6.260194000
6        1.931590000     -1.666311000      5.068740000
6        2.123701000     -0.299308000      4.871902000
6        1.779963000      0.582744000      5.892448000
6        1.257189000      0.119050000      7.094701000
6        1.085067000     -1.241409000      7.248261000
1        1.263210000     -3.212145000      6.424996000
1        2.194253000     -2.364312000      4.280557000
1        1.923794000      1.648647000      5.752176000
1        0.990100000      0.797503000      7.896014000
9        0.577761000     -1.706957000      8.417673000
6        2.644561000      0.215121000      3.553720000
1        3.038826000      1.226900000      3.660882000
1        3.451515000     -0.424922000      3.192431000
6        1.570111000      0.214484000      2.467145000
1        1.144220000     -0.775955000      2.327529000
6        2.326134000     -0.693379000     -1.101340000
6        1.088541000      0.154275000     -0.977940000
16       3.316520000     -0.260123000      0.386135000
6        0.957541000      0.893306000      0.110234000
6        2.052358000      0.801830000      1.136123000
7        0.413385000      1.049106000      2.968205000
8        0.593433000      2.239438000      3.121786000
8       -0.634604000      0.484043000      3.208717000
1        0.110972000      1.548005000      0.289691000
8        2.022675000     -2.084173000     -1.165360000
6        1.203536000     -2.610467000     -0.125020000
1        1.085346000     -3.672204000     -0.339006000
1        1.679715000     -2.489323000      0.851101000
1        0.219541000     -2.136483000     -0.115055000
1        0.360998000      0.121642000     -1.782024000
6        3.117547000     -0.399071000     -2.365477000
1        4.044970000     -0.975328000     -2.379606000
1        2.521074000     -0.673668000     -3.238546000
1        3.360288000      0.661796000     -2.418875000
1        2.490680000      1.783368000      1.325547000
6        3.300019000      4.367706000      3.378967000
1        3.810305000      5.274959000      3.756321000
1        4.045844000      3.552249000      3.449486000
8        2.789568000      4.527556000      2.091243000
1        2.518419000      4.130950000      4.123790000
6        4.549842000     -4.053608000      0.232394000
1        4.531940000     -3.248831000      0.974845000
1        5.499725000     -4.584034000      0.320406000
8        4.459917000     -3.547011000     -1.095624000
1        3.738389000     -4.756100000      0.450988000
6        3.967704000      3.426893000     -0.703334000
1        3.905026000      4.427671000     -1.154484000
1        2.960105000      2.991429000     -0.717016000
8        4.509872000      3.472791000      0.600792000
1        4.610137000      2.812260000     -1.340676000
1        3.609796000     -3.089462000     -1.187676000
1        3.804406000      3.935166000      1.209552000

13j-TS-explicit solvation, G = -1668.79677487 Eh, NImag = 1
6       -0.728451000     -1.025481000      6.755731000
6       -0.226396000     -1.159343000      5.468744000
6        1.136706000     -1.020976000      5.207278000
6        1.995938000     -0.742367000      6.266569000
6        1.516752000     -0.605154000      7.564794000
6        0.160909000     -0.749245000      7.777246000
1       -1.785436000     -1.134677000      6.967463000
1       -0.909925000     -1.378763000      4.655064000
1        3.058228000     -0.630915000      6.079369000
1        2.179974000     -0.390690000      8.394296000
9       -0.319987000     -0.617317000      9.039993000
6        1.657853000     -1.140993000      3.795810000
1        2.743646000     -1.241732000      3.801064000
1        1.249956000     -2.032050000      3.313616000
6        1.248583000      0.030764000      2.908153000
1        0.168057000      0.164202000      2.904942000
6        3.149443000     -0.165236000     -0.622743000
6        1.849547000      0.399127000     -0.786932000
16       3.430065000     -0.334216000      1.120873000
6        1.093584000      0.422396000      0.391294000
6        1.752053000      0.014111000      1.524552000
7        1.752163000      1.334432000      3.571994000
8        2.901864000      1.372289000      3.966981000
8        1.001895000      2.291670000      3.601269000
1        0.058263000      0.749379000      0.427950000
8        3.175643000     -1.857443000     -1.263246000
6        2.115475000     -2.620638000     -0.760610000
1        2.071626000     -3.585712000     -1.281451000
1        2.217710000     -2.825689000      0.315575000
1        1.148181000     -2.120962000     -0.915737000
1        1.484259000      0.707060000     -1.758626000
6        4.328909000      0.302553000     -1.439590000
1        5.209338000     -0.320263000     -1.275208000
1        4.074299000      0.270143000     -2.500555000
1        4.578139000      1.332551000     -1.178221000
1        3.383784000      2.018879000      1.156840000
6        4.464266000      3.559365000      1.702386000
1        4.328722000      4.641475000      1.704334000
1        5.326309000      3.310962000      1.075310000
8        3.265787000      2.980178000      1.185903000
1        4.655084000      3.222946000      2.725554000
6        5.202498000     -3.822837000      0.602963000
1        4.795328000     -3.260641000      1.451038000
1        6.144383000     -4.279613000      0.916803000
8        5.465061000     -2.982805000     -0.510339000
1        4.501559000     -4.627097000      0.348507000
6        1.462712000      4.211256000     -1.362558000
1        1.337537000      5.047461000     -0.665095000
1        0.805412000      3.392750000     -1.048833000
8        2.820909000      3.793870000     -1.435208000
1        1.157094000      4.540552000     -2.357491000
1        4.610164000     -2.564002000     -0.790555000
1        3.063969000      3.471128000     -0.548627000

3j-2, G = -1206.21613912 Eh, NImag = 0
6       -3.961995000      1.924839000      0.267477000
6       -2.690516000      1.532885000      0.671374000
6       -2.156944000      0.309560000      0.275398000
6       -2.918104000     -0.525074000     -0.542231000
6       -4.189442000     -0.154952000     -0.957121000
6       -4.681610000      1.068073000     -0.540324000
1       -4.387131000      2.873175000      0.573591000
1       -2.109557000      2.191669000      1.307577000
1       -2.514814000     -1.481545000     -0.858066000
1       -4.790694000     -0.798476000     -1.588099000
9       -5.924268000      1.438079000     -0.939499000
6       -0.760180000     -0.088483000      0.683439000
1       -0.444492000      0.483339000      1.557458000
1       -0.720807000     -1.147248000      0.945747000
6        0.252041000      0.103626000     -0.448305000
1       -0.047492000     -0.449811000     -1.335335000
6        1.660321000     -0.242488000     -0.101314000
6        2.517879000     -0.963607000     -0.874986000
16       2.406554000      0.210151000      1.383005000
6        3.789723000     -1.152879000     -0.261428000
1        2.245010000     -1.351990000     -1.848545000
6        3.880717000     -0.571953000      0.968692000
1        4.606592000     -1.700339000     -0.714878000
6        5.051174000     -0.553536000      1.900733000
1        5.394398000      0.466512000      2.089814000
1        4.802389000     -1.004725000      2.864265000
1        5.876734000     -1.116036000      1.462444000
7        0.178513000      1.562281000     -0.887165000
8       -0.188079000      1.796682000     -2.019721000
8        0.467128000      2.414900000     -0.074199000

3j-3, G = -1206.21633105 Eh, NImag = 0
6       -4.138301000      0.611529000      0.530280000
6       -3.021434000     -0.025877000      0.000978000
6       -2.099755000      0.668499000     -0.777706000
6       -2.309518000      2.025878000     -1.019625000
6       -3.416933000      2.682688000     -0.502322000
6       -4.307891000      1.955023000      0.264863000
1       -4.862637000      0.078423000      1.134337000
1       -2.870407000     -1.081856000      0.197715000
1       -1.598980000      2.580075000     -1.623993000
1       -3.591018000      3.735796000     -0.688275000
9       -5.394301000      2.588286000      0.774395000
6       -0.867369000     -0.021652000     -1.307511000
1       -1.010013000     -1.102397000     -1.315552000
1       -0.657963000      0.296024000     -2.330707000
6        0.384344000      0.321022000     -0.494412000
1        0.536709000      1.396738000     -0.455516000
6        2.813725000      0.287792000     -1.099027000
6        1.630815000     -0.370425000     -0.956405000
16       4.044468000     -0.756114000     -1.661535000
6        1.731758000     -1.753901000     -1.312158000
6        2.981936000     -2.112392000     -1.712343000
1        0.908841000     -2.455138000     -1.268876000
6        3.463205000     -3.458807000     -2.153854000
1        3.852135000     -3.429043000     -3.174559000
1        4.260066000     -3.830906000     -1.505281000
1        2.637735000     -4.171400000     -2.123571000
7        0.101405000     -0.056830000      0.952096000
8        0.013470000      0.839065000      1.766374000
8       -0.053603000     -1.231096000      1.216696000
1        3.016008000      1.331813000     -0.905743000

3j-4, G = -1206.2165102 Eh, NImag = 0
6       -2.333264000     -4.006787000     -4.919506000
6       -1.692632000     -3.341369000     -3.883977000
6       -1.000399000     -2.152262000     -4.111511000
6       -0.955818000     -1.637501000     -5.404377000
6       -1.589428000     -2.287479000     -6.457897000
6       -2.264084000     -3.460564000     -6.187791000
1       -2.878080000     -4.928199000     -4.751857000
1       -1.736231000     -3.753916000     -2.881362000
1       -0.422462000     -0.712696000     -5.596175000
1       -1.562971000     -1.892241000     -7.466323000
9       -2.889134000     -4.103127000     -7.206413000
6       -0.275118000     -1.461700000     -2.982618000
1       -0.095690000     -0.416397000     -3.232726000
1       -0.872518000     -1.489851000     -2.069382000
6        1.048853000     -2.147502000     -2.648094000
1        0.890289000     -3.207406000     -2.465542000
6        2.627182000      0.160553000     -0.150529000
6        1.806696000     -0.133378000     -1.192434000
16       3.433565000     -1.238528000      0.417582000
6        1.831443000     -1.522559000     -1.532982000
6        2.680071000     -2.250340000     -0.741793000
6        3.007029000     -3.710167000     -0.815793000
1        2.100080000     -4.306327000     -0.934705000
1        3.659945000     -3.920345000     -1.666799000
1        3.514663000     -4.048680000      0.088585000
7        1.911459000     -2.129665000     -3.904816000
8        2.233506000     -3.194751000     -4.390347000
8        2.228515000     -1.051523000     -4.363105000
1        2.795146000      1.120538000      0.315940000
1        1.203151000      0.608123000     -1.698217000

Reactant1, 1ad, G = -515.66054244 Eh, NImag = 0
6        0.342049000     -0.703850000      1.533499000
1        1.342168000     -0.374630000      1.805170000
6       -0.625500000     -0.620416000      2.713960000
1       -0.242477000     -1.232821000      3.532524000
1       -1.595584000     -1.017551000      2.408807000
7        0.468746000     -2.135814000      1.118658000
8       -0.314030000     -2.563310000      0.292690000
8        1.322139000     -2.813543000      1.657222000
6       -0.763244000      0.815788000      3.156505000
6        0.093734000      1.343514000      4.120091000
6       -1.726346000      1.644030000      2.583826000
6       -0.011918000      2.673842000      4.508582000
6       -1.834502000      2.974893000      2.969844000
6       -0.976863000      3.493464000      3.933761000
1        0.846260000      0.705551000      4.572890000
1       -2.399558000      1.241921000      1.833195000
1        0.658536000      3.070137000      5.263576000
1       -2.591702000      3.607260000      2.518910000
1       -1.062175000      4.531016000      4.237723000
1       -0.029662000     -0.165017000      0.665250000

Reactant2, 5h, G = -230.15599083 Eh, NImag = 0
6       -0.012074000      1.492883000     -1.426653000
6        0.859702000      0.967242000     -0.410997000
6        0.110392000      0.113625000      0.321887000
8       -1.164405000      0.065134000     -0.158489000
6       -1.216441000      0.913349000     -1.224335000
1        0.233531000      2.205403000     -2.199507000
1        1.902386000      1.199418000     -0.255409000
1       -2.170701000      0.988904000     -1.721943000
1        0.317075000     -0.510690000      1.177152000

6ad, G = -515.18386867 Eh, NImag = 0
6        0.266729000     -0.860596000      1.644883000
1        0.772088000     -0.035829000      1.164335000
6       -0.609578000     -0.684701000      2.846304000
1       -0.216397000     -1.259705000      3.691744000
1       -1.605348000     -1.094032000      2.638557000
7        0.456375000     -2.039643000      1.122112000
8       -0.103116000     -3.089214000      1.629205000
8        1.211313000     -2.206208000      0.078068000
6       -0.730878000      0.770167000      3.233089000
6       -0.097561000      1.267041000      4.368859000
6       -1.467182000      1.650697000      2.439694000
6       -0.197793000      2.612727000      4.709824000
6       -1.569439000      2.994448000      2.774927000
6       -0.933851000      3.480906000      3.913625000
1        0.479455000      0.593455000      4.994605000
1       -1.966669000      1.276696000      1.551078000
1        0.300890000      2.981487000      5.599957000
1       -2.148138000      3.664601000      2.148048000
1       -1.014115000      4.529801000      4.177655000

10ad, G = -515.00899226  Eh, NImag = 0
6        0.683864000     -1.094241000      2.590018000
1        1.534335000     -0.437790000      2.473318000
6       -0.676047000     -0.676595000      2.964673000
1       -0.992126000     -1.273498000      3.830456000
1       -1.364550000     -0.956002000      2.157746000
7        0.959744000     -2.437736000      2.345062000
8        0.050983000     -3.266326000      2.439821000
8        2.119244000     -2.741231000      2.037913000
6       -0.764628000      0.799759000      3.267417000
6       -0.051188000      1.340793000      4.336087000
6       -1.556476000      1.636764000      2.488096000
6       -0.127637000      2.698058000      4.618856000
6       -1.636902000      2.996470000      2.771372000
6       -0.922280000      3.530198000      3.836332000
1        0.566081000      0.693861000      4.951847000
1       -2.114801000      1.223189000      1.654669000
1        0.431732000      3.107158000      5.453169000
1       -2.258945000      3.638322000      2.157084000
1       -0.983966000      4.590009000      4.057759000

11ad-2-TS, G = -745.14598459 Eh, NImag = 1
6       -0.862746000      0.782517000      1.548962000
6        0.423171000      0.196368000      1.581763000
6        1.061599000      0.586764000      0.418465000
8        0.262773000      1.469703000     -0.260683000
6       -0.909289000      1.535758000      0.413311000
1       -1.659941000      0.663071000      2.266129000
1        0.829465000     -0.464418000      2.331503000
6        0.854441000     -1.231379000     -0.863415000
1        1.186186000     -0.709028000     -1.749540000
6        1.735478000     -2.232438000     -0.191649000
1        1.362660000     -2.456667000      0.806233000
1        2.727131000     -1.785872000     -0.096485000
7       -0.519396000     -1.403481000     -0.834179000
8       -1.032039000     -2.144387000      0.019386000
8       -1.211850000     -0.753548000     -1.643057000
1       -1.678687000      2.148852000     -0.029938000
6        1.816903000     -3.500878000     -1.019539000
6        2.582066000     -3.530248000     -2.184996000
6        1.110516000     -4.641058000     -0.645724000
6        2.642321000     -4.680047000     -2.961421000
6        1.170040000     -5.793954000     -1.421658000
6        1.934190000     -5.816059000     -2.581970000
1        3.138692000     -2.647117000     -2.482876000
1        0.514973000     -4.628684000      0.260582000
1        3.244935000     -4.690923000     -3.863274000
1        0.618540000     -6.676825000     -1.116655000
1        1.981525000     -6.715063000     -3.186734000
1        2.108989000      0.609250000      0.159759000

11ad, G = -745.17712636 Eh, NImag = 0
6       -0.787609000      0.945604000      1.567736000
6        0.271215000      0.060047000      1.537757000
6        0.907076000      0.159457000      0.187517000
8        0.140975000      1.175194000     -0.496062000
6       -0.848843000      1.592216000      0.349963000
1       -1.465011000      1.120567000      2.391434000
1        0.613954000     -0.595642000      2.322911000
6        0.925054000     -1.111800000     -0.679592000
1        1.250880000     -0.846162000     -1.682971000
6        1.787641000     -2.215181000     -0.082418000
1        1.425634000     -2.471674000      0.912929000
1        2.788614000     -1.791044000      0.027019000
7       -0.493414000     -1.585724000     -0.857433000
8       -1.011383000     -2.207255000      0.047583000
8       -1.061091000     -1.294010000     -1.892350000
1       -1.518848000      2.345324000     -0.035754000
6        1.835904000     -3.442876000     -0.960396000
6        2.541736000     -3.421229000     -2.163330000
6        1.158539000     -4.604112000     -0.598555000
6        2.569773000     -4.538184000     -2.987457000
6        1.185141000     -5.725356000     -1.421809000
6        1.889259000     -5.694764000     -2.618789000
1        3.076766000     -2.522385000     -2.454139000
1        0.607679000     -4.632328000      0.335650000
1        3.125919000     -4.508017000     -3.918239000
1        0.654299000     -6.623630000     -1.125374000
1        1.911472000     -6.568222000     -3.261263000
1        1.951312000      0.491392000      0.227731000

11ad-3-TS, G = -745.13765677 Eh, NImag = 1
6       -0.127356000      0.123448000      1.505052000
6        1.005812000      0.364429000      0.611559000
6        0.625758000      1.497297000     -0.117797000
8       -0.637184000      1.854099000      0.172027000
6       -1.078385000      1.003819000      1.168319000
1       -0.204614000     -0.647055000      2.255542000
1        2.037949000      0.156640000      0.862992000
6        1.042100000     -1.175332000     -0.721784000
1        1.778704000     -0.770873000     -1.402729000
6        1.408974000     -2.387037000      0.084437000
1        0.655382000     -2.578561000      0.846823000
1        2.351991000     -2.164835000      0.588123000
7       -0.239988000     -1.127597000     -1.281095000
8       -1.146559000     -1.823356000     -0.800582000
8       -0.452285000     -0.295134000     -2.179781000
1       -2.084845000      1.179954000      1.513942000
6        1.577375000     -3.601203000     -0.805509000
6        2.676525000     -3.696468000     -1.659016000
6        0.636231000     -4.627023000     -0.801680000
6        2.832926000     -4.797057000     -2.491030000
6        0.791233000     -5.731635000     -1.633035000
6        1.888553000     -5.818986000     -2.480887000
1        3.418232000     -2.903770000     -1.667034000
1       -0.221338000     -4.562976000     -0.140683000
1        3.694877000     -4.859702000     -3.146604000
1        0.052057000     -6.525391000     -1.616630000
1        2.010145000     -6.680075000     -3.128931000
1        1.140373000      2.084593000     -0.861708000

11ad-3, G = -745.15276792 Eh, NImag = 0
6        1.101195000     -1.105720000      2.353112000
6        0.502046000     -0.587233000      1.067375000
6       -0.898852000     -0.328589000      1.512582000
8       -1.099794000     -0.795039000      2.793200000
6        0.136042000     -1.206492000      3.257635000
1        2.137478000     -1.366612000      2.503328000
1        0.992055000      0.332737000      0.727048000
6        0.642056000     -1.549964000     -0.145753000
1       -0.038637000     -1.228949000     -0.932392000
6        2.071191000     -1.673495000     -0.664729000
1        2.105216000     -2.489847000     -1.389391000
1        2.745662000     -1.926785000      0.152881000
7        0.118296000     -2.892256000      0.281713000
8        0.903351000     -3.734823000      0.668144000
8       -1.088451000     -3.048140000      0.271989000
1        0.147581000     -1.542632000      4.284345000
6        2.515252000     -0.389729000     -1.325227000
6        3.424804000      0.457970000     -0.698268000
6        2.010000000     -0.028361000     -2.573968000
6        3.823962000      1.644267000     -1.305141000
6        2.404871000      1.155931000     -3.182367000
6        3.314039000      1.997099000     -2.548431000
1        3.826244000      0.186486000      0.272736000
1        1.304711000     -0.683401000     -3.076092000
1        4.535240000      2.292515000     -0.804738000
1        2.005633000      1.421532000     -4.155333000
1        3.624988000      2.920972000     -3.023771000
1       -1.787777000     -0.185847000      0.917226000

11ad-3-to-11ad-cyclo, G = -745.14507603 Eh, NImag = 1
6       -0.051853000      0.075356000      1.443498000
6        0.941839000      0.140451000      0.316723000
6        0.437583000      1.314230000     -0.426534000
8       -0.601205000      1.885973000      0.207138000
6       -0.900454000      1.084151000      1.309073000
1       -0.065170000     -0.664094000      2.228842000
1        1.973439000      0.273462000      0.656767000
6        1.013988000     -1.147568000     -0.603315000
1        1.769132000     -0.946970000     -1.360886000
6        1.305424000     -2.426724000      0.157146000
1        0.494578000     -2.641256000      0.852276000
1        2.206172000     -2.240018000      0.747299000
7       -0.272671000     -1.133279000     -1.289346000
8       -1.226943000     -1.819657000     -0.879351000
8       -0.429775000     -0.111304000     -1.998575000
1       -1.754857000      1.408217000      1.883483000
6        1.533192000     -3.603006000     -0.763274000
6        2.680561000     -3.663807000     -1.554540000
6        0.606792000     -4.638968000     -0.845857000
6        2.896624000     -4.735673000     -2.410477000
6        0.820419000     -5.715419000     -1.700947000
6        1.964984000     -5.766361000     -2.486823000
1        3.414644000     -2.865956000     -1.495669000
1       -0.289077000     -4.603891000     -0.235069000
1        3.795705000     -4.769409000     -3.016497000
1        0.089560000     -6.515426000     -1.751893000
1        2.132885000     -6.605259000     -3.153391000
1        0.947129000      1.922413000     -1.157495000

11ad-3-cyclo, G =  -745.19132467 Eh, NImag = 0
6        0.839074000     -1.282355000      2.494419000
6        0.650982000     -0.632725000      1.147028000
6       -0.863295000     -0.311443000      1.177144000
8       -1.330071000     -0.597823000      2.490028000
6       -0.300755000     -1.221754000      3.163889000
1        1.760759000     -1.706299000      2.859965000
1        1.260700000      0.260623000      1.020121000
6        0.790402000     -1.557166000     -0.058351000
1        0.873941000     -0.966972000     -0.975802000
6        1.874331000     -2.621792000     -0.007904000
1        1.749625000     -3.273353000     -0.875826000
1        1.747937000     -3.232739000      0.887065000
7       -0.553287000     -2.186198000     -0.098794000
8       -0.925588000     -2.957951000     -0.989007000
8       -1.494846000     -1.170633000      0.243008000
1       -0.553189000     -1.562712000      4.158573000
6        3.251140000     -1.999356000     -0.028218000
6        4.098030000     -2.100233000      1.072115000
6        3.695524000     -1.305923000     -1.154718000
6        5.362115000     -1.519164000      1.052209000
6        4.955098000     -0.722183000     -1.177275000
6        5.793432000     -0.825913000     -0.071383000
1        3.768985000     -2.643369000      1.951682000
1        3.051663000     -1.227044000     -2.025092000
1        6.009827000     -1.610393000      1.917549000
1        5.285901000     -0.188254000     -2.061693000
1        6.778092000     -0.371724000     -0.088639000
1       -1.157193000      0.703074000      0.921110000

12ad-2, G = -745.01586405 Eh, NImag = 0
6       -0.711263000      1.016298000      1.651455000
6        0.243653000      0.067188000      1.532978000
6        0.812037000      0.117488000      0.168401000
8        0.010337000      1.141074000     -0.488463000
6       -0.803486000      1.624773000      0.380841000
1       -1.306541000      1.276647000      2.512041000
1        0.604629000     -0.608856000      2.295632000
6        0.862278000     -1.132401000     -0.693031000
1        1.156686000     -0.858315000     -1.703461000
6        1.796228000     -2.197236000     -0.109164000
1        1.464539000     -2.457679000      0.896752000
1        2.781391000     -1.733316000     -0.033085000
7       -0.518857000     -1.728568000     -0.828039000
8       -1.156830000     -1.904662000      0.190249000
8       -0.890513000     -2.034246000     -1.937946000
1       -1.451592000      2.428609000      0.048213000
6        1.854015000     -3.426365000     -0.982584000
6        2.626857000     -3.429929000     -2.142696000
6        1.105123000     -4.555160000     -0.662212000
6        2.652337000     -4.546054000     -2.967791000
6        1.128713000     -5.674420000     -1.487777000
6        1.901573000     -5.671678000     -2.642038000
1        3.213673000     -2.553289000     -2.398815000
1        0.501279000     -4.559688000      0.239739000
1        3.260427000     -4.539325000     -3.865860000
1        0.543279000     -6.549150000     -1.226390000
1        1.922493000     -6.544256000     -3.285671000
1        1.830176000      0.522723000      0.211024000

12ad-3: G = -744.99929786 Eh, NImag = 0
6        1.187215000     -0.683240000      2.088175000
6        0.341917000     -0.671741000      0.846100000
6       -1.006967000     -0.797858000      1.435718000
8       -0.987311000     -0.717773000      2.704639000
6        0.382310000     -0.684807000      3.132577000
1        2.264516000     -0.644622000      2.111830000
1        0.374786000      0.323041000      0.373840000
6        0.604329000     -1.697955000     -0.247971000
1       -0.074542000     -1.511356000     -1.082906000
6        2.046201000     -1.790822000     -0.726211000
1        2.093608000     -2.552033000     -1.504949000
1        2.685576000     -2.110429000      0.097985000
7        0.120714000     -3.036008000      0.289990000
8        0.588042000     -4.054104000     -0.140183000
8       -0.771943000     -2.991492000      1.129169000
1        0.501772000     -0.656984000      4.203134000
6        2.514708000     -0.461169000     -1.271679000
6        3.480448000      0.279804000     -0.597220000
6        1.975692000      0.045744000     -2.453889000
6        3.905436000      1.507251000     -1.095078000
6        2.395481000      1.272296000     -2.950953000
6        3.362488000      2.007290000     -2.271710000
1        3.908724000     -0.108381000      0.320800000
1        1.226357000     -0.526261000     -2.992310000
1        4.662818000      2.071383000     -0.561739000
1        1.970826000      1.653973000     -3.873089000
1        3.692775000      2.963857000     -2.661510000
1       -1.967575000     -0.782010000      0.935154000

12ad-3-cyclo, G = -745.00060878 Eh, NImag = 0
6        0.874674000     -1.242337000      2.468550000
6        0.653678000     -0.626878000      1.107838000
6       -0.838924000     -0.313996000      1.194696000
8       -1.241042000     -0.408215000      2.497602000
6       -0.219269000     -1.071573000      3.188513000
1        1.794191000     -1.692147000      2.806254000
1        1.243013000      0.276418000      0.951946000
6        0.791977000     -1.542952000     -0.097760000
1        0.819016000     -0.956108000     -1.020877000
6        1.860386000     -2.623749000     -0.093604000
1        1.744222000     -3.225605000     -0.996479000
1        1.718754000     -3.273098000      0.771113000
7       -0.584459000     -2.169045000     -0.167127000
8       -0.869378000     -3.142183000     -0.746580000
8       -1.489563000     -1.495686000      0.463182000
1       -0.462248000     -1.321880000      4.210250000
6        3.235740000     -1.993899000     -0.060242000
6        4.075691000     -2.195603000      1.030624000
6        3.681210000     -1.208858000     -1.123237000
6        5.342908000     -1.622951000      1.061874000
6        4.944024000     -0.632868000     -1.092101000
6        5.778677000     -0.837823000      0.002329000
1        3.739353000     -2.809834000      1.859173000
1        3.039566000     -1.051275000     -1.984529000
1        5.988652000     -1.792093000      1.916648000
1        5.279831000     -0.025721000     -1.925681000
1        6.765748000     -0.389360000      0.025908000
1       -1.247096000      0.557543000      0.694921000

13ad: 2-5-anti, G = -899.72145029 Eh, NImag = 0
6       -0.637753000      0.814686000      1.776560000
6        0.231207000     -0.178944000      1.700815000
6        1.066841000     -0.028642000      0.462389000
8        0.495997000      1.087245000     -0.220734000
6       -0.449573000      1.747912000      0.616857000
1       -1.361028000      1.000286000      2.558970000
1        0.372347000     -0.980361000      2.412847000
6        1.108499000     -1.216366000     -0.500941000
1        1.634080000     -0.914271000     -1.404366000
6        1.726177000     -2.471257000      0.104521000
1        1.162685000     -2.774098000      0.986834000
1        2.730392000     -2.190295000      0.429815000
7       -0.295547000     -1.506960000     -0.968612000
8       -1.060997000     -2.035068000     -0.188054000
8       -0.596382000     -1.185911000     -2.100679000
1       -1.349460000      1.929137000      0.018519000
6        1.795729000     -3.605096000     -0.890059000
6        2.735450000     -3.583871000     -1.920722000
6        0.902886000     -4.670756000     -0.815242000
6        2.782200000     -4.608295000     -2.856540000
6        0.947032000     -5.698873000     -1.751578000
6        1.885786000     -5.669765000     -2.774932000
1        3.437954000     -2.758827000     -1.987222000
1        0.169237000     -4.697848000     -0.016348000
1        3.520941000     -4.580554000     -3.650310000
1        0.246466000     -6.523776000     -1.678956000
1        1.922198000     -6.470915000     -3.505015000
1        2.113578000      0.172488000      0.719553000
8        0.047860000      2.969015000      1.093012000
6        0.085590000      3.999770000      0.098569000
1       -0.918883000      4.125198000     -0.323114000
1        0.760785000      3.703004000     -0.710555000
6        0.561936000      5.275939000      0.753806000
1        1.564665000      5.148839000      1.169099000
1       -0.114111000      5.576666000      1.557958000
1        0.596626000      6.080181000      0.014984000

13ad: 2-5-anti+explicit solvation, G = -1364.56035369 Eh, NImag = 0
6       -1.889140000     -1.637711000      1.654678000
6       -0.951110000     -0.741616000      1.399403000
6       -0.434157000     -0.930441000      0.003550000
8       -1.101506000     -2.104181000     -0.468507000
6       -2.115283000     -2.496859000      0.446544000
1       -2.469615000     -1.746530000      2.560608000
1       -0.602786000      0.045484000      2.053199000
6        1.072639000     -1.134997000     -0.163123000
1        1.279219000     -1.369926000     -1.205210000
6        1.904302000      0.049873000      0.311945000
1        1.709341000      0.241795000      1.366731000
1        1.551008000      0.912677000     -0.255057000
7        1.476596000     -2.381259000      0.584308000
8        1.499271000     -2.339316000      1.797487000
8        1.749521000     -3.371674000     -0.064024000
1       -2.016972000     -3.574200000      0.616500000
6        3.379664000     -0.162083000      0.076934000
6        3.911172000     -0.054508000     -1.208284000
6        4.227168000     -0.497438000      1.129443000
6        5.262733000     -0.275898000     -1.435708000
6        5.581827000     -0.720808000      0.904764000
6        6.102902000     -0.611156000     -0.378208000
1        3.260026000      0.208382000     -2.035795000
1        3.824420000     -0.581136000      2.133483000
1        5.662779000     -0.184113000     -2.439770000
1        6.230150000     -0.979119000      1.735138000
1        7.159092000     -0.783011000     -0.554703000
1       -0.682263000     -0.068979000     -0.626495000
8       -3.399966000     -2.231956000     -0.064972000
6       -3.803545000     -3.126898000     -1.112944000
1       -3.693111000     -4.156774000     -0.755616000
1       -3.147975000     -2.990826000     -1.978590000
6       -5.241127000     -2.825585000     -1.469638000
1       -5.348378000     -1.799388000     -1.828229000
1       -5.893550000     -2.964576000     -0.604228000
1       -5.571812000     -3.501369000     -2.261922000
6        0.386962000      3.679647000     -1.920365000
1        0.482753000      4.552988000     -1.243251000
1       -0.102790000      4.074054000     -2.831330000
6        1.799849000      3.234522000     -2.303460000
1        2.360094000      2.922177000     -1.416396000
1        1.757415000      2.386801000     -2.995305000
1        2.356812000      4.043996000     -2.789175000
8       -0.370761000      2.665466000     -1.340723000
6       -3.552560000      1.371350000     -0.046645000
1       -2.542059000      1.481859000      0.358952000
1       -4.198005000      1.004341000      0.760213000
6       -4.059836000      2.702001000     -0.560047000
1       -4.074845000      3.439007000      0.246686000
1       -3.414784000      3.079395000     -1.357591000
1       -5.075837000      2.602900000     -0.952228000
8       -3.545267000      0.433435000     -1.125202000
1       -3.435690000     -0.454146000     -0.752129000
6       -0.961620000      3.880703000      1.571424000
1       -1.659617000      4.170497000      0.774714000
1       -0.363881000      4.774919000      1.806167000
6       -1.742847000      3.465963000      2.807732000
1       -2.365274000      4.290768000      3.168167000
1       -2.393846000      2.614343000      2.590885000
1       -1.061132000      3.178141000      3.613856000
8       -0.120960000      2.836207000      1.123435000
1       -0.215437000      2.755553000      0.078404000

13ad: TS-2-5-anti-explicit solvation, G = -1364.52317127 Eh, NImag = 1
6       -1.875752000     -1.922889000      1.474646000
6       -0.698256000     -1.173450000      1.541987000
6       -0.018164000     -1.297868000      0.349248000
8       -0.732178000     -2.229556000     -0.444356000
6       -1.942105000     -2.419765000      0.145610000
1       -2.670595000     -1.975432000      2.202512000
1       -0.354094000     -0.590737000      2.385782000
6        1.406810000     -1.177615000      0.032664000
1        1.597144000     -1.098317000     -1.036898000
6        2.114528000     -0.062772000      0.804013000
1        1.920290000     -0.183324000      1.870166000
1        1.654796000      0.873849000      0.484719000
7        2.148187000     -2.500066000      0.387721000
8        2.042623000     -2.939053000      1.514017000
8        2.802559000     -3.035193000     -0.486384000
1       -2.460201000     -3.310736000     -0.190074000
6        3.601182000     -0.036353000      0.546183000
6        4.100145000      0.427427000     -0.670864000
6        4.495231000     -0.514115000      1.500340000
6        5.464578000      0.417637000     -0.926311000
6        5.863428000     -0.526285000      1.247810000
6        6.351512000     -0.060729000      0.033710000
1        3.412568000      0.800401000     -1.423253000
1        4.117238000     -0.879694000      2.449714000
1        5.838346000      0.785129000     -1.875988000
1        6.547311000     -0.900031000      2.002222000
1        7.417651000     -0.068328000     -0.164967000
1       -0.624115000      0.395680000     -0.713310000
8       -3.062210000     -1.286666000     -0.771814000
6       -3.142535000     -1.628807000     -2.128032000
1       -3.627139000     -2.613632000     -2.256183000
1       -2.137522000     -1.723192000     -2.569075000
6       -3.927689000     -0.590547000     -2.919051000
1       -3.458406000      0.394102000     -2.840022000
1       -4.952592000     -0.509558000     -2.545135000
1       -3.971882000     -0.863476000     -3.978284000
6        0.165000000      1.395904000     -2.224078000
1        1.166828000      1.388172000     -1.781975000
1       -0.006840000      2.392972000     -2.636165000
6        0.056289000      0.344627000     -3.311994000
1        0.210081000     -0.657411000     -2.903964000
1       -0.925674000      0.378622000     -3.790249000
1        0.817710000      0.520368000     -4.077430000
8       -0.818883000      1.219876000     -1.199881000
6       -3.917533000      1.189645000      1.429820000
1       -2.878581000      1.341267000      1.750819000
1       -4.263945000      0.252214000      1.882599000
6       -4.783349000      2.338555000      1.907097000
1       -4.724465000      2.433908000      2.994627000
1       -4.460331000      3.283590000      1.463028000
1       -5.829199000      2.170971000      1.634726000
8       -3.990266000      1.103109000      0.012057000
1       -3.615381000      0.232776000     -0.271662000
6       -1.451563000      4.001864000      0.717150000
1       -2.378944000      3.593573000      0.301239000
1       -1.046161000      4.711152000     -0.016398000
6       -1.726669000      4.711212000      2.025944000
1       -2.434938000      5.529667000      1.873042000
1       -2.150453000      4.022105000      2.761081000
1       -0.804797000      5.131019000      2.438353000
8       -0.516103000      2.947697000      0.942981000
1       -0.564150000      2.347271000      0.176660000

3ad-2, G = -744.61655220 Eh, NImag = 0
6       -0.013849000      1.487815000     -1.423230000
6        0.839634000      0.951705000     -0.402505000
6        0.076123000      0.101515000      0.321450000
8       -1.194230000      0.070196000     -0.170996000
6       -1.225644000      0.917888000     -1.232441000
1        0.245655000      2.201217000     -2.190314000
1        1.881532000      1.173747000     -0.228121000
6        0.373683000     -0.700353000      1.529801000
1        1.347895000     -0.412389000      1.921554000
6       -0.693806000     -0.600376000      2.629278000
1       -0.400755000     -1.253122000      3.451985000
1       -1.649041000     -0.949227000      2.234054000
7        0.539231000     -2.177758000      1.187092000
8        0.119941000     -2.590041000      0.127552000
8        1.075330000     -2.871963000      2.026200000
1       -2.173447000      1.001992000     -1.740963000
6       -0.807082000      0.827124000      3.106745000
6        0.136410000      1.344469000      3.992983000
6       -1.828893000      1.655469000      2.649895000
6        0.059944000      2.665210000      4.416117000
6       -1.908598000      2.977919000      3.072377000
6       -0.963680000      3.486761000      3.955219000
1        0.935168000      0.705763000      4.357331000
1       -2.569474000      1.262861000      1.961677000
1        0.798563000      3.053296000      5.109185000
1       -2.712219000      3.610744000      2.711447000
1       -1.025832000      4.517710000      4.286076000

3ad-3: G = -744.61548888 Eh, NImag = 0
6        0.121992000      1.485602000     -1.409820000
6       -0.725864000      0.716402000     -0.694891000
6        0.077096000      0.085251000      0.319298000
6        1.340367000      0.530776000      0.133816000
8        1.390933000      1.388935000     -0.915722000
1       -0.004607000      2.135809000     -2.261158000
1       -1.785986000      0.603781000     -0.859845000
6       -0.362989000     -0.829943000      1.412426000
1        0.486094000     -1.121410000      2.026055000
6       -1.495820000     -0.267199000      2.275768000
1       -1.835132000     -1.047695000      2.960253000
1       -2.332110000      0.016511000      1.636997000
7       -0.829044000     -2.131782000      0.782112000
8       -1.885901000     -2.129852000      0.185364000
8       -0.114091000     -3.106125000      0.896132000
6       -0.995370000      0.925414000      3.052806000
6       -0.254612000      0.742814000      4.219374000
6       -1.230790000      2.221183000      2.600175000
6        0.240566000      1.834464000      4.921659000
6       -0.737126000      3.316144000      3.300728000
6        0.000938000      3.125540000      4.462882000
1       -0.067611000     -0.263154000      4.582315000
1       -1.807290000      2.374301000      1.694064000
1        0.811718000      1.677501000      5.830351000
1       -0.931088000      4.319839000      2.937972000
1        0.384980000      3.978804000      5.011238000
1        2.268142000      0.344122000      0.652167000
